# Supplementary material for: Adaptation and Validation of the Gluten-Free Perceived Nutrition Environment Measures Survey (NEMS-P-GF) and Its Association with Gluten-Free Diet Adherence Among Adults with Celiac Disease in Chile
Source: Nutrients. 2026 Mar 16;18(6):929. doi: 10.3390/nu18060929 (PMC13028700; doi:10.3390/nu18060929)
Supplement: Supplementary file 1 [file nutrients-18-00929-s001.zip]

Archive with 2 entries (2 files):
- 260301- Supplementary material_Questionnaire.pdf
- 260301- Supplementary material_Tables.pdf
